# Supplementary material for: Differences in Dietary Composition and Interspecific Competition Among Large Carnivores on the Qinghai–Xizang Plateau
Source: Ecol Evol. 2026 Feb 2;16(2):e73037. doi: 10.1002/ece3.73037 (PMC12862234; doi:10.1002/ece3.73037)
Supplement: Supplementary file 1 — Data S1: ece373037‐sup‐0001‐DataS1.xlsx. [file ECE3-16-e73037-s001.xlsx]

## Sheet: Sheet1
Canis lupus
Preys	RRA%
Bos grunniens	52.29
Marmota himalayana	7.39
Sus scrofa domesticus	6.42
Ochotona curzoniae	6.14
Pantholops hodgsonii	5.89
Equus Kiang	5.67
Athene noctua	5.09
Pseudois nayaur	4.26
Procapra picticaudata	3.45
Cricetidae	2.16
Neodon leucurus	0.89
Accipitriformes	0.25
Buteo hemilasius	0.1
Panthera uncia
Preys	RRA%
Bos grunniens	25.42
Ochotona curzoniae	23.71
Marmota himalayana	10.54
Buteo hemilasius	9.13
Cricetidae	8.49
Pseudois nayaur	7.51
Equus caballus	5.5
Accipitriformes	2.46
Neodon leucurus	1.62
Pantholops hodgsonii	1.48
Falconiformes	1.36
Pyrrhocorax pyrrhocorax	0.99
Lepus oiostolus	0.44
Sus scrofa domesticus	0.38
Falco cherrug	0.29
Corvus corone	0.28
Gyp himalayensis	0.19
Buteo japonicus	0.11
Athene noctua	0.1
Ursus arctos
Preys	RRA%
Ochotona curzoniae	43.1
Marmota himalayana	19.88
Pseudois nayaur	7.38
Cricetidae	7.04
Bos grunniens	6.97
Buteo hemilasius	4.07
Neodon leucurus	3.33
Corvus corone	2.76
Aquila chrysaetos	1.83
Athene noctua	1.54
Procapra picticaudata	1.09
Pantholops hodgsonii	0.44
Lepus oiostolus	0.17
Sus scrofa domesticus	0.15
Ovis aries	0.09
Equus caballus	0.07
Buteo japonicus	0.05
Bos taurus	0.04
